# Supplementary material for: Nursing interventions and multidomain physiological trajectories in ARDS: a retrospective cohort study
Source: Front Med (Lausanne). 2026 Mar 6;13:1764005. doi: 10.3389/fmed.2026.1764005 (PMC13002812; doi:10.3389/fmed.2026.1764005)
Supplement: Supplementary file 1 [file Table_1.XLSX]

## Sheet: S1 Table
S1 Table Trajectory analysis of Spo2
G	loglik	conv	npm	AIC	BIC	entropy	X.class1	X.class2	X.class3	X.class4	X.class5	mean posterior probabilities	posterior probabilities>0.7(%)	model
1	8733.08	1	6	-17454.2	-17422.4	1	100							linear
1	8769.76	1	7	-17525.5	-17488.5	1	100							quadratic
1	8777.64	1	8	-17539.3	-17496.9	1	100							cubic
2	8733.08	1	9	-17448.2	-17400.5	0.000403381	28.2904	71.7096				0.5153/0.506	0/0	linear
2	9297.65	1	11	-18573.3	-18515	0.938195	88.6703	11.3297				0.9893/0.9398	99.23/91.62	quadratic
2	9359.88	1	13	-18693.8	-18624.9	0.943964	89.2809	10.7191				0.9903/0.9485	99.01/96.2	cubic
3	9086.52	1	12	-18149	-18085.5	0.468425	13.365	86.635	0			0.9285/0.6824/NaN	89.85/0/NaN	linear
3	9297.65	1	15	-18565.3	-18485.9	0.422815	88.1954	11.8046	0			0.6044/0.9191/NaN	0/87.93/NaN	quadratic
3	9552.49	1	18	-19069	-18973.7	0.920085	84.8033	5.69878	9.49796			0.9805/0.9371/0.8607	98.4/92.86/79.29	cubic
4	9086.52	1	15	-18143	-18063.6	0.282728	14.2469	0	85.7531	0		0.892/NaN/0.3561/NaN	84.29/NaN/0/NaN	linear
4	9482.69	1	19	-18927.4	-18826.8	0.623506	9.15875	84.2605	6.58073	0		0.9088/0.7772/0.8357/NaN	85.93/95.89/72.16/NaN	quadratic
4	9552.29	2	23	-19058.6	-18936.8	0.522452	4.20624	0	84.057	11.7368		0.9286/NaN/0.4992/0.8513	93.55/NaN/0/76.88	cubic
5	9086.52	1	18	-18137	-18041.7	0.224804	14.654	85.346	0	0	0	0.8738/0.2607/NaN/NaN/NaN	81.94/0/NaN/NaN/NaN	linear
5	9482.69	2	23	-18919.4	-18797.6	0.388708	7.59837	9.29444	83.1072	0	0	0.7664/0.9002/0.389/NaN/NaN	62.5/84.67/0/NaN/NaN	quadratic
5	9552.49	2	28	-19049	-18900.7	0.391804	10.7191	5.83446	83.4464	0	0	0.8057/0.9255/0.3932/NaN/NaN	70.25/90.7/0/NaN/NaN	cubic

## Sheet: S2 Table
S2 Table Trajectory analysis of lactate
G	loglik	conv	npm	AIC	BIC	entropy	X.class1	X.class2	X.class3	X.class4	X.class5	mean posterior probabilities	posterior probabilities>0.7(%)	model
1	-10068.8	1	6	20149.6	20181.6	1	100							linear
1	-9933.85	1	7	19881.7	19919	1	100							quadratic
1	-9917.67	1	8	19851.3	19894	1	100							cubic
2	-10068.8	1	9	20155.6	20203.6	0.000145446	64.5372	35.4628				0.5039/0.5069	0/0	linear
2	-9022.21	1	11	18066.4	18125.1	0.73282	79.7914	20.2086				0.9365/0.8694	93.46/79.68	quadratic
2	-8930.7	1	13	17887.4	17956.8	0.734848	77.575	22.425				0.9352/0.8841	93.7/83.14	cubic
3	-9591.28	1	12	19206.6	19270.6	0.452239	94.9153	0	5.08475			0.6883/NaN/0.9336	0/NaN/89.74	linear
3	-8278.81	1	15	16587.6	16667.7	0.875846	6.38853	80.0522	13.5593			0.9479/0.9552/0.8827	92.86/95.28/84.62	quadratic
3	-8186.84	1	18	16409.7	16505.7	0.881738	6.77966	79.1395	14.0808			0.9473/0.9595/0.8778	93.27/95.72/83.33	cubic
4	-9591.28	1	15	19212.6	19292.6	0.541612	0	0	94.9153	5.08475		NaN/NaN/0.7888/0.9336	NaN/NaN/98.9/89.74	linear
4	-7954.08	1	19	15946.2	16047.5	0.829684	6.12777	3.71578	18.9048	71.2516		0.9386/0.9373/0.8417/0.917	92.55/91.23/76.9/91.77	quadratic
4	-7809.74	1	23	15665.5	15788.2	0.896641	3.65059	76.0104	6.25815	14.0808		0.9135/0.9594/0.8917/0.8837	85.71/95.97/82.29/82.87	cubic
5	-9591.28	1	18	19218.6	19314.6	0.180902	94.4589	0	0	0	5.54107	0.2854/NaN/NaN/NaN/0.8814	0/NaN/NaN/NaN/82.35	linear
5	-7817.36	1	23	15680.7	15803.4	0.847244	2.80313	5.28031	71.9687	16.3625	3.5854	0.9321/0.8813/0.9157/0.8345/0.9596	88.37/82.72/91.49/75.7/98.18	quadratic
5	-7504.45	1	28	15064.9	15214.3	0.887854	3.32464	14.9283	6.32334	72.751	2.67275	0.9302/0.8597/0.8748/0.9453/0.9096	90.2/77.73/78.35/94.35/82.93	cubic

## Sheet: S3 Table
S3 Table Trajectory analysis of CRP
G	loglik	conv	npm	AIC	BIC	entropy	X.class1	X.class2	X.class3	X.class4	X.class5	mean posterior probabilities	posterior probabilities>0.7(%)	model
1	-4066.49	1	6	8144.99	8173.53	1	100							linear
1	-4065.23	1	7	8144.45	8177.76	1	100							quadratic
1	-4051.92	1	8	8119.83	8157.9	1	100							cubic
2	-4066.49	1	9	8150.99	8193.81	0.000711742	42.2764	57.7236				0.5145/0.5106	0/0	linear
2	-3938.02	1	11	7898.05	7950.39	0.776679	13.8211	86.1789				0.8421/0.9549	74.79/96.5	quadratic
2	-3922.12	1	13	7870.23	7932.09	0.775551	86.6434	13.3566				0.9527/0.8522	96.25/76.52	cubic
3	-3989.6	1	12	8003.19	8060.29	0.497028	9.87224	90.1278	0			0.8457/0.766/NaN	77.65/94.46/NaN	linear
3	-3783.03	1	15	7596.06	7667.44	0.872559	10.9175	7.20093	81.8815			0.8353/0.9073/0.9633	68.09/88.71/96.88	quadratic
3	-3726.75	1	18	7489.5	7575.15	0.86508	11.0337	81.0685	7.89779			0.8603/0.9565/0.9231	74.74/96.42/94.12	cubic
4	-3989.6	1	15	8009.19	8080.57	0.242956	11.266	88.734	0	0		0.7863/0.3792/NaN/NaN	68.04/0/NaN/NaN	linear
4	-3746.27	1	19	7530.53	7620.94	0.856364	4.18118	80.6039	8.13008	7.08479		0.8504/0.9442/0.7931/0.908	80.56/94.67/71.43/86.89	quadratic
4	-3687.9	1	23	7421.79	7531.23	0.803712	4.18118	77.1196	10.6852	8.01394		0.8719/0.9072/0.7794/0.9067	83.33/90.81/65.22/88.41	cubic
5	-3989.6	1	18	8015.19	8100.84	0.183948	12.5436	0	0	87.4564	0	0.7323/NaN/NaN/0.2977/NaN	61.11/NaN/NaN/0/NaN	linear
5	-3730.63	1	23	7507.25	7616.69	0.837998	4.18118	2.55517	78.1649	8.24623	6.8525	0.8463/0.8416/0.9289/0.7848/0.7972	80.56/77.27/94.06/69.01/72.88	quadratic
5	-3651.72	1	28	7359.44	7492.67	0.847939	1.74216	76.6551	2.32288	11.266	8.01394	0.7945/0.9195/0.813/0.8244/0.899	60/93.48/65/74.23/86.96	cubic

## Sheet: S4 Table
S4 Table Trajectory analysis of creatine
G	loglik	conv	npm	AIC	BIC	entropy	X.class1	X.class2	X.class3	X.class4	X.class5	mean posterior probabilities	posterior probabilities>0.7(%)	model
1	-5991.85	1	6	11995.7	12027.3	1	100							linear
1	-5991.71	1	7	11997.4	12034.3	1	100							quadratic
1	-5988.68	1	8	11993.4	12035.5	1	100							cubic
2	-5939.05	1	9	11896.1	11943.5	0.684876	72.9502	27.0498				0.9286/0.855	92.89/79.02	linear
2	-5890.04	1	11	11802.1	11860	0.950634	97.3371	2.66293				0.9914/0.829	99.28/65.79	quadratic
2	-5879.09	1	13	11784.2	11852.6	0.9692	98.2481	1.75193				0.9933/0.901	99.22/84	cubic
3	-5902.38	1	12	11828.8	11891.9	0.755775	72.3896	25.0175	2.59285			0.9077/0.8553/0.8057	89.84/80.11/70.27	linear
3	-5839.32	1	15	11708.6	11787.6	0.785421	23.8963	73.651	2.4527			0.8526/0.9228/0.8223	79.47/91.72/68.57	quadratic
3	-5822.82	1	18	11681.6	11776.4	0.800922	74.9124	23.8262	1.26139			0.9297/0.851/0.9111	92.89/78.24/94.44	cubic
4	-5902.38	1	15	11834.8	11913.7	0.643944	0	71.2684	25.9986	2.73301		NaN/0.8233/0.8413/0.7852	NaN/85.74/77.09/66.67	linear
4	-5839.32	1	19	11716.6	11816.6	0.494724	0	70.7078	26.4191	2.87316		NaN/0.6106/0.8132/0.7639	NaN/0/71.88/58.54	quadratic
4	-5771.14	1	23	11588.3	11709.3	0.818454	71.2684	3.99439	24.2467	0.49054		0.9238/0.7795/0.8567/0.9903	91.15/66.67/80.35/100	cubic
5	-5902.38	1	18	11840.8	11935.5	0.448381	0	0	68.3952	28.4513	3.15347	NaN/NaN/0.5847/0.8053/0.736	NaN/NaN/0/70.44/57.78	linear
5	-5839.32	1	23	11724.6	11845.7	0.55015	72.0392	0	0	25.2278	2.73301	0.7263/NaN/NaN/0.8323/0.7846	77.63/NaN/NaN/75.28/61.54	quadratic
5	-5771.14	1	28	11598.3	11745.6	0.614397	4.48493	0	69.096	25.9285	0.49054	0.7404/NaN/0.7263/0.8306/0.9903	59.38/NaN/79.51/75.14/100	cubic

## Sheet: S5 Table
S5 Table Association between nursing interventions and trajectory classes
Indicator	y.level	term	OR	std.error	statistic	p.value	conf.low	conf.high	model
SPO2	traj_2	(Intercept)	0.0339222	0.470401	-7.1932	6.32896e-13	0.0134921	0.0852883	model 1
SPO2	traj_2	Prone position ventilation	0.354804	0.323153	-3.2065	0.00134361	0.18833	0.668432	model 1
SPO2	traj_2	Early enteral nutrition	0.864563	0.238946	-0.609052	0.54249	0.54126	1.38098	model 1
SPO2	traj_2	Airway suction care	0.420271	0.236137	-3.67099	0.000241616	0.264563	0.66762	model 1
SPO2	traj_2	Oral care	4.89306	0.469418	3.38252	0.000718228	1.9499	12.2786	model 1
SPO2	traj_3	(Intercept)	0.0976027	0.285756	-8.14278	3.86302e-16	0.0557475	0.170883	model 1
SPO2	traj_3	Prone position ventilation	0.529997	0.228765	-2.77527	0.0055156	0.338492	0.829848	model 1
SPO2	traj_3	Early enteral nutrition	0.750593	0.192804	-1.488	0.136752	0.514386	1.09527	model 1
SPO2	traj_3	Airway suction care	0.446667	0.186655	-4.31782	1.57576e-05	0.309815	0.643968	model 1
SPO2	traj_3	Oral care	2.58184	0.285212	3.32561	0.000882244	1.47624	4.51547	model 1
SPO2	traj_2	(Intercept)	0.0561251	1.01715	-2.8316	0.00463163	0.00764457	0.41206	model 2
SPO2	traj_2	Prone position ventilation	0.277718	0.368148	-3.47998	0.000501447	0.13497	0.571443	model 2
SPO2	traj_2	Early enteral nutrition	1.00357	0.257862	0.0138267	0.988968	0.605419	1.66357	model 2
SPO2	traj_2	Airway suction care	0.521632	0.259027	-2.51245	0.0119895	0.313964	0.866659	model 2
SPO2	traj_2	Oral care	2.6134	0.614894	1.56231	0.118216	0.783083	8.72177	model 2
SPO2	traj_2	Gender_female	0.812279	0.270127	-0.76968	0.44149	0.478379	1.37923	model 2
SPO2	traj_2	Age	0.987657	0.00779373	-1.5935	0.111048	0.972685	1.00286	model 2
SPO2	traj_2	BMI	1.03364	0.0259119	1.27691	0.201635	0.982456	1.08749	model 2
SPO2	traj_3	(Intercept)	0.0436191	0.893108	-3.50714	0.000452943	0.00757639	0.251126	model 2
SPO2	traj_3	Prone position ventilation	0.604688	0.244329	-2.05888	0.039506	0.374592	0.976122	model 2
SPO2	traj_3	Early enteral nutrition	0.70786	0.224944	-1.53597	0.124545	0.455486	1.10007	model 2
SPO2	traj_3	Airway suction care	0.414114	0.228368	-3.8605	0.000113157	0.264687	0.647898	model 2
SPO2	traj_3	Oral care	3.58457	0.532643	2.3968	0.016539	1.26197	10.1818	model 2
SPO2	traj_3	Gender_female	0.710758	0.236253	-1.44516	0.148413	0.447325	1.12933	model 2
SPO2	traj_3	Age	0.998571	0.0065154	-0.219545	0.826225	0.9859	1.0114	model 2
SPO2	traj_3	BMI	1.02736	0.0228118	1.18342	0.236644	0.982442	1.07434	model 2
SPO2	traj_2	(Intercept)	0.0684201	1.04152	-2.57516	0.0100194	0.00888459	0.526902	model 3
SPO2	traj_2	Prone position ventilation	0.266564	0.370296	-3.5705	0.000356307	0.129005	0.550805	model 3
SPO2	traj_2	Early enteral nutrition	0.996991	0.258887	-0.0116409	0.990712	0.600241	1.65599	model 3
SPO2	traj_2	Airway suction care	0.526465	0.260212	-2.46556	0.0136797	0.316138	0.876724	model 3
SPO2	traj_2	Oral care	2.63249	0.617151	1.56839	0.116791	0.785321	8.82445	model 3
SPO2	traj_2	Gender_female	0.823629	0.271045	-0.715878	0.474067	0.484192	1.40102	model 3
SPO2	traj_2	Age	0.983739	0.00842481	-1.94597	0.0516587	0.967629	1.00012	model 3
SPO2	traj_2	Hypertension	1.54944	0.289944	1.51028	0.130973	0.877758	2.73512	model 3
SPO2	traj_2	Diabetes	0.853038	0.29326	-0.542014	0.587809	0.480114	1.51563	model 3
SPO2	traj_2	Coronary heart disease	0.755351	1.05176	-0.266765	0.78965	0.096137	5.93481	model 3
SPO2	traj_2	Chronic kidney disease	0.947661	0.770568	-0.0697643	0.944381	0.209288	4.29103	model 3
SPO2	traj_2	BMI	1.02997	0.0272203	1.08476	0.278026	0.976458	1.08641	model 3
SPO2	traj_3	(Intercept)	0.0323756	0.923205	-3.7157	0.000202644	0.00530133	0.19772	model 3
SPO2	traj_3	Prone position ventilation	0.579627	0.249093	-2.18942	0.0285662	0.35573	0.944446	model 3
SPO2	traj_3	Early enteral nutrition	0.673417	0.228597	-1.72964	0.0836952	0.430231	1.05406	model 3
SPO2	traj_3	Airway suction care	0.394959	0.231418	-4.01427	5.96304e-05	0.250939	0.621634	model 3
SPO2	traj_3	Oral care	4.31152	0.544718	2.68266	0.00730401	1.4824	12.5399	model 3
SPO2	traj_3	Gender_female	0.702566	0.23844	-1.48052	0.138734	0.440277	1.12111	model 3
SPO2	traj_3	Age	0.996751	0.00702313	-0.463302	0.643148	0.983125	1.01057	model 3
SPO2	traj_3	Hypertension	0.989315	0.250245	-0.0429262	0.96576	0.605796	1.61564	model 3
SPO2	traj_3	Diabetes	1.08971	0.241136	0.356279	0.721632	0.679291	1.7481	model 3
SPO2	traj_3	Coronary heart disease	1.93804	0.599463	1.10378	0.269689	0.598546	6.27518	model 3
SPO2	traj_3	Chronic kidney disease	4.17596	0.426545	3.35098	0.000805248	1.81001	9.63456	model 3
SPO2	traj_3	BMI	1.03339	0.0234935	1.39813	0.162074	0.986887	1.08209	model 3
lactate	traj_2	(Intercept)	6.46009	0.253455	7.36085	1.82743e-13	3.93095	10.6165	model 1
lactate	traj_2	Prone position ventilation	2.36698	0.309458	2.78427	0.00536477	1.29058	4.34116	model 1
lactate	traj_2	Early enteral nutrition	2.15647	0.236812	3.24507	0.00117423	1.35571	3.43019	model 1
lactate	traj_2	Airway suction care	1.20593	0.21208	0.882918	0.37728	0.79579	1.82745	model 1
lactate	traj_2	Oral care	1.09	0.241576	0.356727	0.721296	0.678885	1.75007	model 1
lactate	traj_3	(Intercept)	1.43334	0.298332	1.20674	0.227533	0.798747	2.57211	model 1
lactate	traj_3	Prone position ventilation	2.1267	0.344937	2.18757	0.028701	1.08167	4.18137	model 1
lactate	traj_3	Early enteral nutrition	0.877463	0.2802	-0.466525	0.640839	0.506667	1.51962	model 1
lactate	traj_3	Airway suction care	1.3509	0.247227	1.21658	0.223763	0.832115	2.19313	model 1
lactate	traj_3	Oral care	1.1443	0.283064	0.476197	0.633934	0.657046	1.9929	model 1
lactate	traj_2	(Intercept)	2.05841	1.0404	0.693905	0.487742	0.267884	15.8168	model 2
lactate	traj_2	Prone position ventilation	2.78043	0.36129	2.83042	0.00464867	1.36956	5.64472	model 2
lactate	traj_2	Early enteral nutrition	3.38937	0.325648	3.74835	0.000177998	1.7903	6.41669	model 2
lactate	traj_2	Airway suction care	1.29283	0.271746	0.945112	0.344602	0.758979	2.20217	model 2
lactate	traj_2	Oral care	0.765647	0.440092	-0.606769	0.544004	0.323163	1.81399	model 2
lactate	traj_2	Gender_female	0.733245	0.267802	-1.1586	0.246618	0.433806	1.23937	model 2
lactate	traj_2	Age	0.988472	0.007939	-1.46051	0.144151	0.97321	1.00397	model 2
lactate	traj_2	BMI	1.08908	0.0337071	2.53165	0.0113526	1.01946	1.16346	model 2
lactate	traj_3	(Intercept)	0.502627	1.20573	-0.57053	0.568318	0.0473068	5.34033	model 2
lactate	traj_3	Prone position ventilation	2.97063	0.396418	2.74653	0.00602302	1.36589	6.4607	model 2
lactate	traj_3	Early enteral nutrition	1.44756	0.372596	0.992706	0.320853	0.6974	3.00463	model 2
lactate	traj_3	Airway suction care	1.30045	0.313148	0.838935	0.401506	0.70395	2.4024	model 2
lactate	traj_3	Oral care	1.13453	0.5286	0.238771	0.811283	0.402595	3.19713	model 2
lactate	traj_3	Gender_female	0.815885	0.312237	-0.651692	0.5146	0.442438	1.50455	model 2
lactate	traj_3	Age	0.995262	0.00917649	-0.517558	0.604767	0.977522	1.01332	model 2
lactate	traj_3	BMI	1.05181	0.0383141	1.31845	0.187354	0.97572	1.13384	model 2
lactate	traj_2	(Intercept)	1.95757	1.07882	0.622626	0.53353	0.236277	16.2185	model 3
lactate	traj_2	Prone position ventilation	2.8325	0.36332	2.86568	0.0041611	1.38967	5.77335	model 3
lactate	traj_2	Early enteral nutrition	3.46693	0.328011	3.79032	0.000150452	1.82281	6.594	model 3
lactate	traj_2	Airway suction care	1.28047	0.272352	0.907735	0.364018	0.75083	2.18371	model 3
lactate	traj_2	Oral care	0.761636	0.444031	-0.613214	0.539735	0.318997	1.81848	model 3
lactate	traj_2	Gender_female	0.733066	0.268824	-1.1551	0.248049	0.432833	1.24156	model 3
lactate	traj_2	Age	0.98813	0.00853608	-1.39884	0.161861	0.971736	1.0048	model 3
lactate	traj_2	Hypertension	0.874308	0.311107	-0.431757	0.665918	0.475171	1.60872	model 3
lactate	traj_2	Diabetes	1.01569	0.313871	0.0495994	0.960442	0.549027	1.87901	model 3
lactate	traj_2	Coronary heart disease	555584	0.264747	49.9637	0	330671	933476	model 3
lactate	traj_2	Chronic kidney disease	0.923497	0.663702	-0.119916	0.90455	0.251473	3.3914	model 3
lactate	traj_2	BMI	1.09284	0.035096	2.52965	0.0114178	1.02019	1.17066	model 3
lactate	traj_3	(Intercept)	0.528091	1.25486	-0.508811	0.610884	0.0451408	6.17799	model 3
lactate	traj_3	Prone position ventilation	3.11537	0.399157	2.84687	0.00441515	1.42478	6.81197	model 3
lactate	traj_3	Early enteral nutrition	1.47018	0.375196	1.02716	0.304346	0.704699	3.06717	model 3
lactate	traj_3	Airway suction care	1.27606	0.314209	0.775835	0.437847	0.68931	2.36225	model 3
lactate	traj_3	Oral care	1.12476	0.53356	0.220342	0.825604	0.395268	3.20056	model 3
lactate	traj_3	Gender_female	0.807866	0.313661	-0.680224	0.496363	0.436868	1.49392	model 3
lactate	traj_3	Age	0.994195	0.00988531	-0.588997	0.555864	0.975118	1.01364	model 3
lactate	traj_3	Hypertension	0.827156	0.361437	-0.525023	0.599567	0.407316	1.67974	model 3
lactate	traj_3	Diabetes	1.32788	0.357572	0.793078	0.427732	0.658859	2.67623	model 3
lactate	traj_3	Coronary heart disease	729951	0.264747	50.9948	0	434450	1.22644e+06	model 3
lactate	traj_3	Chronic kidney disease	0.751375	0.794851	-0.359627	0.719126	0.158226	3.56809	model 3
lactate	traj_3	BMI	1.05061	0.0400331	1.23336	0.217443	0.971331	1.13637	model 3
CRP	traj_2	(Intercept)	11.5349	0.356192	6.86534	6.63335e-12	5.73884	23.185	model 1
CRP	traj_2	Prone position ventilation	0.780682	0.237089	-1.04428	0.296356	0.490528	1.24247	model 1
CRP	traj_2	Early enteral nutrition	0.444233	0.225973	-3.59072	0.000329768	0.285274	0.691767	model 1
CRP	traj_2	Airway suction care	1.36889	0.228198	1.37599	0.168824	0.875236	2.14097	model 1
CRP	traj_2	Oral care	0.850889	0.345235	-0.467722	0.639983	0.432522	1.67393	model 1
CRP	traj_3	(Intercept)	0.945667	0.528575	-0.10569	0.915828	0.335594	2.66478	model 1
CRP	traj_3	Prone position ventilation	0.819879	0.346213	-0.573632	0.566217	0.415962	1.61602	model 1
CRP	traj_3	Early enteral nutrition	0.448973	0.331042	-2.41901	0.0155629	0.234659	0.85902	model 1
CRP	traj_3	Airway suction care	0.822715	0.333981	-0.584302	0.559017	0.427527	1.5832	model 1
CRP	traj_3	Oral care	1.30881	0.521045	0.516498	0.605507	0.471371	3.63405	model 1
CRP	traj_2	(Intercept)	5.25746	1.0205	1.62631	0.103884	0.711417	38.8532	model 2
CRP	traj_2	Prone position ventilation	1.01732	0.276719	0.0620427	0.950529	0.591443	1.74985	model 2
CRP	traj_2	Early enteral nutrition	0.388035	0.264595	-3.57777	0.000346534	0.231019	0.65177	model 2
CRP	traj_2	Airway suction care	1.62326	0.280083	1.72962	0.0836989	0.937521	2.81058	model 2
CRP	traj_2	Oral care	1.36303	0.480441	0.644633	0.519165	0.53156	3.49508	model 2
CRP	traj_2	Gender_female	0.691595	0.271549	-1.35797	0.174474	0.406172	1.17759	model 2
CRP	traj_2	Age	0.992834	0.00780944	-0.92097	0.357066	0.977753	1.00815	model 2
CRP	traj_2	BMI	1.03483	0.0302441	1.13189	0.25768	0.975267	1.09802	model 2
CRP	traj_3	(Intercept)	0.431647	1.71348	-0.490317	0.62391	0.0150181	12.4063	model 2
CRP	traj_3	Prone position ventilation	0.950858	0.393225	-0.128148	0.898032	0.439949	2.05508	model 2
CRP	traj_3	Early enteral nutrition	0.305803	0.380221	-3.11612	0.00183245	0.145143	0.644296	model 2
CRP	traj_3	Airway suction care	0.895031	0.400586	-0.276837	0.781905	0.408187	1.96253	model 2
CRP	traj_3	Oral care	7.67529	1.11141	1.83372	0.0666961	0.869087	67.7839	model 2
CRP	traj_3	Gender_female	0.709529	0.390537	-0.878673	0.379579	0.330023	1.52544	model 2
CRP	traj_3	Age	1.00453	0.0111332	0.405961	0.684771	0.982848	1.02669	model 2
CRP	traj_3	BMI	0.962254	0.0449716	-0.855575	0.392233	0.881069	1.05092	model 2
CRP	traj_2	(Intercept)	2.44235	1.08209	0.825218	0.409248	0.292908	20.365	model 3
CRP	traj_2	Prone position ventilation	1.03263	0.281238	0.114165	0.909107	0.595051	1.79198	model 3
CRP	traj_2	Early enteral nutrition	0.38958	0.267954	-3.51808	0.000434679	0.230417	0.658689	model 3
CRP	traj_2	Airway suction care	1.67638	0.286186	1.80525	0.0710356	0.956689	2.93748	model 3
CRP	traj_2	Oral care	1.31206	0.493981	0.549808	0.582451	0.498282	3.45485	model 3
CRP	traj_2	Gender_female	0.704825	0.276088	-1.26701	0.205153	0.410275	1.21084	model 3
CRP	traj_2	Age	1.00331	0.00854743	0.386044	0.699464	0.986637	1.02025	model 3
CRP	traj_2	Hypertension	0.477755	0.297781	-2.48053	0.0131186	0.266522	0.856401	model 3
CRP	traj_2	Diabetes	0.829285	0.291415	-0.642355	0.520643	0.468437	1.4681	model 3
CRP	traj_2	Coronary heart disease	0.404101	0.651469	-1.39084	0.164273	0.112709	1.44884	model 3
CRP	traj_2	Chronic kidney disease	2.86216	0.788482	1.33367	0.182312	0.61029	13.423	model 3
CRP	traj_2	BMI	1.05677	0.0329137	1.67761	0.0934239	0.99075	1.12719	model 3
CRP	traj_3	(Intercept)	0.256979	1.76896	-0.768112	0.442421	0.00801961	8.23458	model 3
CRP	traj_3	Prone position ventilation	0.948155	0.396264	-0.134349	0.893127	0.436093	2.06148	model 3
CRP	traj_3	Early enteral nutrition	0.310613	0.381803	-3.06233	0.0021962	0.14697	0.656464	model 3
CRP	traj_3	Airway suction care	0.931219	0.404794	-0.176042	0.860261	0.421202	2.0588	model 3
CRP	traj_3	Oral care	7.38416	1.11549	1.79234	0.0730785	0.829458	65.7366	model 3
CRP	traj_3	Gender_female	0.711737	0.393656	-0.863818	0.387688	0.329033	1.53957	model 3
CRP	traj_3	Age	1.01072	0.0121609	0.876849	0.380569	0.986915	1.0351	model 3
CRP	traj_3	Hypertension	0.712338	0.42289	-0.802105	0.422492	0.310972	1.63174	model 3
CRP	traj_3	Diabetes	0.584293	0.443859	-1.21064	0.226034	0.244804	1.39458	model 3
CRP	traj_3	Coronary heart disease	0.75686	0.945794	-0.294543	0.768343	0.118564	4.83144	model 3
CRP	traj_3	Chronic kidney disease	1.98667	1.07196	0.640377	0.521928	0.243036	16.2397	model 3
CRP	traj_3	BMI	0.980458	0.0475954	-0.414648	0.678399	0.893132	1.07632	model 3
Creatine	traj_2	(Intercept)	2.4994	0.168151	5.44778	5.10026e-08	1.79765	3.47509	model 1
Creatine	traj_2	Prone position ventilation	1.39287	0.160246	2.06785	0.0386537	1.01744	1.90683	model 1
Creatine	traj_2	Early enteral nutrition	1.57359	0.135848	3.33728	0.000846034	1.20575	2.05365	model 1
Creatine	traj_2	Airway suction care	0.991459	0.132311	-0.0648316	0.948308	0.764982	1.28499	model 1
Creatine	traj_2	Oral care	0.978405	0.153346	-0.142367	0.88679	0.724419	1.32144	model 1
Creatine	traj_3	(Intercept)	0.0374651	0.566037	-5.80235	6.53901e-09	0.0123542	0.113616	model 1
Creatine	traj_3	Prone position ventilation	1.43321	0.440223	0.817583	0.413595	0.604773	3.39648	model 1
Creatine	traj_3	Early enteral nutrition	0.980668	0.387224	-0.0504132	0.959793	0.459109	2.09473	model 1
Creatine	traj_3	Airway suction care	2.41672	0.426632	2.06832	0.03861	1.04731	5.57668	model 1
Creatine	traj_3	Oral care	1.50406	0.474578	0.860072	0.38975	0.593342	3.81265	model 1
Creatine	traj_2	(Intercept)	1.6342	0.62783	0.782306	0.434034	0.477415	5.59391	model 2
Creatine	traj_2	Prone position ventilation	1.40488	0.184443	1.84312	0.065311	0.97868	2.01668	model 2
Creatine	traj_2	Early enteral nutrition	1.44243	0.172939	2.11827	0.0341524	1.02776	2.02442	model 2
Creatine	traj_2	Airway suction care	1.11205	0.165927	0.640067	0.522129	0.803316	1.53944	model 2
Creatine	traj_2	Oral care	0.814626	0.323658	-0.633465	0.52643	0.431976	1.53623	model 2
Creatine	traj_2	Gender_female	2.28485	0.193453	4.27132	1.94318e-05	1.56383	3.33831	model 2
Creatine	traj_2	Age	1.01517	0.00506037	2.97532	0.00292681	1.00515	1.02529	model 2
Creatine	traj_2	BMI	0.981846	0.0175465	-1.04413	0.296427	0.948654	1.0162	model 2
Creatine	traj_3	(Intercept)	0.272941	1.95231	-0.66511	0.50598	0.0059465	12.5279	model 2
Creatine	traj_3	Prone position ventilation	1.97704	0.493115	1.38223	0.1669	0.752099	5.19704	model 2
Creatine	traj_3	Early enteral nutrition	1.07811	0.485044	0.155061	0.876773	0.416671	2.78955	model 2
Creatine	traj_3	Airway suction care	4.60222	0.545827	2.79675	0.00516201	1.57892	13.4145	model 2
Creatine	traj_3	Oral care	1.04068	1.09257	0.0364921	0.97089	0.122268	8.85761	model 2
Creatine	traj_3	Gender_female	0.895553	0.59437	-0.185598	0.85276	0.279359	2.87091	model 2
Creatine	traj_3	Age	1.00279	0.0140562	0.198393	0.842738	0.975543	1.0308	model 2
Creatine	traj_3	BMI	0.908535	0.0589758	-1.62647	0.10385	0.809359	1.01986	model 2
Creatine	traj_2	(Intercept)	1.99049	0.688889	0.999262	0.317668	0.515913	7.67968	model 3
Creatine	traj_2	Prone position ventilation	1.60364	0.198031	2.38487	0.0170852	1.08779	2.36413	model 3
Creatine	traj_2	Early enteral nutrition	1.6229	0.18263	2.65135	0.00801718	1.13459	2.32138	model 3
Creatine	traj_2	Airway suction care	1.16285	0.173572	0.869212	0.384731	0.827519	1.63406	model 3
Creatine	traj_2	Oral care	0.595904	0.364053	-1.42198	0.155032	0.29194	1.21635	model 3
Creatine	traj_2	Gender_female	2.49379	0.204167	4.47576	7.61392e-06	1.67137	3.7209	model 3
Creatine	traj_2	Age	1.02263	0.00576762	3.87987	0.000104513	1.01113	1.03426	model 3
Creatine	traj_2	Hypertension	0.658646	0.201376	-2.07358	0.0381185	0.443854	0.977381	model 3
Creatine	traj_2	Diabetes	0.790368	0.19366	-1.21479	0.224445	0.540736	1.15524	model 3
Creatine	traj_2	Coronary heart disease	0.540879	0.508183	-1.20933	0.226537	0.199772	1.46442	model 3
Creatine	traj_2	Chronic kidney disease	0.0734463	0.430274	-6.06869	1.28956e-09	0.0316024	0.170695	model 3
Creatine	traj_2	BMI	0.979929	0.0189958	-1.06736	0.285807	0.944116	1.0171	model 3
Creatine	traj_3	(Intercept)	0.526821	2.06671	-0.310104	0.756482	0.00917227	30.2586	model 3
Creatine	traj_3	Prone position ventilation	2.21067	0.515848	1.53784	0.124087	0.804327	6.07595	model 3
Creatine	traj_3	Early enteral nutrition	0.830024	0.51173	-0.364061	0.715812	0.304443	2.26295	model 3
Creatine	traj_3	Airway suction care	4.6974	0.56409	2.74249	0.00609762	1.5549	14.191	model 3
Creatine	traj_3	Oral care	1.1164	1.14883	0.0958418	0.923646	0.117471	10.6098	model 3
Creatine	traj_3	Gender_female	0.769819	0.613995	-0.426062	0.670062	0.231076	2.56461	model 3
Creatine	traj_3	Age	0.998995	0.0155501	-0.0646622	0.948443	0.969007	1.02991	model 3
Creatine	traj_3	Hypertension	1.11135	0.577024	0.182961	0.854828	0.358663	3.4436	model 3
Creatine	traj_3	Diabetes	2.81414	0.529464	1.95416	0.0506827	0.99693	7.94376	model 3
Creatine	traj_3	Coronary heart disease	3.06795e-06	4.4006e-07	-2.88472e+07	0	3.06795e-06	3.06796e-06	model 3
Creatine	traj_3	Chronic kidney disease	0.871465	0.729121	-0.188692	0.850334	0.208747	3.63814	model 3
Creatine	traj_3	BMI	0.876949	0.0657599	-1.99675	0.0458518	0.770902	0.997584	model 3

## Sheet: S6 Table
S6 Table Effect of prone positioning initiation time
indicator	y.level	term	OR	std.error	statistic	p.value	conf.low	conf.high	model
SPO2	traj_2	(Intercept)	0.063495	1.04759	-2.63155	0.00849959	0.00814756	0.494825	model 3
SPO2	traj_2	prone_timing≤24h	0.079413	1.01932	-2.48509	0.0129518	0.0107708	0.585511	model 3
SPO2	traj_2	prone_timing24–48h	0.263421	0.742776	-1.79597	0.0725	0.0614325	1.12954	model 3
SPO2	traj_2	prone_timing48–72h	0.819782	0.629083	-0.315884	0.752091	0.238903	2.81303	model 3
SPO2	traj_2	prone_timing>72h	0.30276	0.608999	-1.96193	0.0497704	0.0917734	0.998802	model 3
SPO2	traj_2	Early enteral nutrition	1.02557	0.260105	0.0970604	0.922678	0.615975	1.70752	model 3
SPO2	traj_2	Airway suction care	0.518952	0.260432	-2.51868	0.0117795	0.311492	0.864583	model 3
SPO2	traj_2	Oral care	2.74965	0.62032	1.63057	0.102982	0.815192	9.27459	model 3
SPO2	traj_2	Gender_female	0.838126	0.272027	-0.649152	0.51624	0.491767	1.42843	model 3
SPO2	traj_2	Age	0.98346	0.0084889	-1.96467	0.0494528	0.967233	0.99996	model 3
SPO2	traj_2	Hypertension	1.5529	0.290549	1.51479	0.129825	0.878671	2.74447	model 3
SPO2	traj_2	Diabetes	0.854143	0.293773	-0.536661	0.591502	0.480254	1.51911	model 3
SPO2	traj_2	Coronary heart disease	0.773724	1.05357	-0.243496	0.807621	0.0981261	6.10081	model 3
SPO2	traj_2	Chronic kidney disease	0.874746	0.772504	-0.173231	0.86247	0.192453	3.97593	model 3
SPO2	traj_2	BMI	1.03144	0.027791	1.11386	0.26534	0.97676	1.08918	model 3
SPO2	traj_3	(Intercept)	0.0346154	0.92402	-3.64002	0.000272613	0.00565903	0.211737	model 3
SPO2	traj_3	prone_timing≤24h	0.706463	0.354243	-0.980918	0.326633	0.352823	1.41456	model 3
SPO2	traj_3	prone_timing24–48h	0.893118	0.399611	-0.282868	0.777278	0.408093	1.9546	model 3
SPO2	traj_3	prone_timing48–72h	0.182771	1.03475	-1.64244	0.100498	0.0240506	1.38896	model 3
SPO2	traj_3	prone_timing>72h	0.366508	0.486921	-2.06139	0.0392657	0.141129	0.951812	model 3
SPO2	traj_3	Early enteral nutrition	0.652763	0.23019	-1.853	0.0638829	0.415736	1.02493	model 3
SPO2	traj_3	Airway suction care	0.406316	0.232796	-3.86872	0.000109407	0.257458	0.641239	model 3
SPO2	traj_3	Oral care	4.46644	0.552986	2.70638	0.00680205	1.51098	13.2027	model 3
SPO2	traj_3	Gender_female	0.704735	0.2394	-1.46171	0.143821	0.440807	1.12669	model 3
SPO2	traj_3	Age	0.99672	0.00702552	-0.467706	0.639995	0.983089	1.01054	model 3
SPO2	traj_3	Hypertension	1.00199	0.250202	0.00794793	0.993659	0.613608	1.6362	model 3
SPO2	traj_3	Diabetes	1.09447	0.242094	0.372883	0.709235	0.68098	1.75904	model 3
SPO2	traj_3	Coronary heart disease	1.81533	0.604288	0.986728	0.323776	0.555373	5.93372	model 3
SPO2	traj_3	Chronic kidney disease	4.28396	0.431007	3.37554	0.000736719	1.84065	9.97056	model 3
SPO2	traj_3	BMI	1.02914	0.0233655	1.22942	0.218916	0.983075	1.07737	model 3
lactate	traj_2	(Intercept)	1.89878	1.07956	0.593961	0.552538	0.228853	15.7541	model 3
lactate	traj_2	prone_timing≤24h	1.5761	0.497117	0.915184	0.360095	0.594891	4.17571	model 3
lactate	traj_2	prone_timing24–48h	3.06165	0.752253	1.48747	0.13689	0.700869	13.3744	model 3
lactate	traj_2	prone_timing48–72h	4.27606	1.03872	1.39886	0.161854	0.558316	32.7496	model 3
lactate	traj_2	prone_timing>72h	5.16535	0.740664	2.21689	0.0266304	1.20961	22.0574	model 3
lactate	traj_2	Early enteral nutrition	3.55962	0.328352	3.86675	0.000110298	1.87029	6.77482	model 3
lactate	traj_2	Airway suction care	1.24711	0.273725	0.80676	0.419805	0.729307	2.13256	model 3
lactate	traj_2	Oral care	0.794566	0.450193	-0.510801	0.60949	0.328794	1.92015	model 3
lactate	traj_2	Gender_female	0.746423	0.269489	-1.08525	0.277811	0.440144	1.26583	model 3
lactate	traj_2	Age	0.987474	0.00856906	-1.47105	0.141279	0.971027	1.0042	model 3
lactate	traj_2	Hypertension	0.873965	0.311561	-0.432387	0.66546	0.474562	1.60952	model 3
lactate	traj_2	Diabetes	1.01628	0.314065	0.0514067	0.959001	0.549134	1.88081	model 3
lactate	traj_2	Coronary heart disease	464709	0.266342	48.994	0	275721	783235	model 3
lactate	traj_2	Chronic kidney disease	0.882791	0.66689	-0.186938	0.851709	0.238891	3.26224	model 3
lactate	traj_2	BMI	1.09415	0.0351938	2.55659	0.0105703	1.02122	1.17228	model 3
lactate	traj_3	(Intercept)	0.54988	1.25745	-0.475609	0.634353	0.0467651	6.46567	model 3
lactate	traj_3	prone_timing≤24h	2.20097	0.547474	1.44098	0.14959	0.752669	6.43613	model 3
lactate	traj_3	prone_timing24–48h	4.63909	0.796914	1.92558	0.0541574	0.972968	22.1191	model 3
lactate	traj_3	prone_timing48–72h	0.711393	1.43412	-0.237449	0.812309	0.042794	11.826	model 3
lactate	traj_3	prone_timing>72h	5.07282	0.783774	2.07189	0.0382754	1.09169	23.5721	model 3
lactate	traj_3	Early enteral nutrition	1.46081	0.375937	1.00813	0.313394	0.699191	3.05205	model 3
lactate	traj_3	Airway suction care	1.27086	0.316062	0.758384	0.448221	0.684017	2.36119	model 3
lactate	traj_3	Oral care	1.16063	0.542038	0.274814	0.783459	0.401152	3.35796	model 3
lactate	traj_3	Gender_female	0.824527	0.314452	-0.613591	0.539486	0.445187	1.5271	model 3
lactate	traj_3	Age	0.993509	0.00992613	-0.656026	0.511807	0.974368	1.01303	model 3
lactate	traj_3	Hypertension	0.841648	0.361929	-0.476319	0.633847	0.414053	1.71082	model 3
lactate	traj_3	Diabetes	1.3524	0.357824	0.843667	0.398856	0.670697	2.72701	model 3
lactate	traj_3	Coronary heart disease	606173	0.266342	49.9918	0	359655	1.02166e+06	model 3
lactate	traj_3	Chronic kidney disease	0.741764	0.798373	-0.374166	0.708281	0.155128	3.54684	model 3
lactate	traj_3	BMI	1.04873	0.0401202	1.18591	0.235659	0.969422	1.13452	model 3
CRP	traj_2	(Intercept)	1.79177	1.09198	0.534082	0.593285	0.210761	15.2326	model 3
CRP	traj_2	prone_timing≤24h	0.660995	0.350804	-1.18017	0.237933	0.332348	1.31463	model 3
CRP	traj_2	prone_timing24–48h	1.81191	0.64441	0.922369	0.356336	0.512407	6.40707	model 3
CRP	traj_2	prone_timing48–72h	3.37743	1.07885	1.12816	0.259254	0.407628	27.984	model 3
CRP	traj_2	prone_timing>72h	1.21403	0.474804	0.408467	0.682931	0.478712	3.0788	model 3
CRP	traj_2	Early enteral nutrition	0.409796	0.270162	-3.30207	0.000959743	0.241327	0.695874	model 3
CRP	traj_2	Airway suction care	1.68336	0.289176	1.80095	0.0717114	0.955057	2.96704	model 3
CRP	traj_2	Oral care	1.49187	0.498485	0.802497	0.422265	0.561592	3.96318	model 3
CRP	traj_2	Gender_female	0.721073	0.278104	-1.17587	0.239646	0.418077	1.24366	model 3
CRP	traj_2	Age	1.00297	0.0085521	0.347264	0.728393	0.986303	1.01993	model 3
CRP	traj_2	Hypertension	0.483659	0.299488	-2.42539	0.0152919	0.268915	0.869889	model 3
CRP	traj_2	Diabetes	0.819741	0.295983	-0.671546	0.501873	0.458918	1.46426	model 3
CRP	traj_2	Coronary heart disease	0.404229	0.656881	-1.3789	0.167925	0.111555	1.46476	model 3
CRP	traj_2	Chronic kidney disease	2.78444	0.795604	1.28713	0.198048	0.585489	13.2421	model 3
CRP	traj_2	BMI	1.06427	0.0335551	1.85629	0.0634129	0.996527	1.13662	model 3
CRP	traj_3	(Intercept)	0.146097	1.79808	-1.06974	0.284736	0.00430635	4.95648	model 3
CRP	traj_3	prone_timing≤24h	0.179539	0.799043	-2.14928	0.0316124	0.0374983	0.859616	model 3
CRP	traj_3	prone_timing24–48h	1.20345	0.876761	0.211228	0.832709	0.215839	6.71012	model 3
CRP	traj_3	prone_timing48–72h	7.14051	1.18119	1.66424	0.0960645	0.705177	72.3036	model 3
CRP	traj_3	prone_timing>72h	1.74933	0.584193	0.957274	0.338429	0.55668	5.49716	model 3
CRP	traj_3	Early enteral nutrition	0.344884	0.389537	-2.73285	0.00627891	0.160731	0.740028	model 3
CRP	traj_3	Airway suction care	0.880878	0.409144	-0.310003	0.756559	0.39505	1.96417	model 3
CRP	traj_3	Oral care	8.92749	1.13356	1.9312	0.0534588	0.967916	82.342	model 3
CRP	traj_3	Gender_female	0.745182	0.398467	-0.738147	0.460425	0.341261	1.62719	model 3
CRP	traj_3	Age	1.00983	0.0122845	0.796551	0.425712	0.98581	1.03444	model 3
CRP	traj_3	Hypertension	0.724394	0.428686	-0.752111	0.451984	0.312663	1.67831	model 3
CRP	traj_3	Diabetes	0.547555	0.452919	-1.3298	0.183584	0.225373	1.33031	model 3
CRP	traj_3	Coronary heart disease	0.941092	0.964296	-0.0629624	0.949796	0.142175	6.22934	model 3
CRP	traj_3	Chronic kidney disease	2.00203	1.07938	0.643115	0.52015	0.241382	16.605	model 3
CRP	traj_3	BMI	0.996444	0.0486194	-0.07326	0.941599	0.905875	1.09607	model 3
Creatine	traj_2	(Intercept)	0.395366	0.690574	-1.34373	0.179036	0.102137	1.53044	model 3
Creatine	traj_2	prone_timing≤24h	0.933046	0.283998	-0.24402	0.807216	0.534765	1.62796	model 3
Creatine	traj_2	prone_timing24–48h	0.465206	0.390231	-1.96109	0.0498691	0.216511	0.999563	model 3
Creatine	traj_2	prone_timing48–72h	0.790896	0.456708	-0.513652	0.607495	0.323123	1.93584	model 3
Creatine	traj_2	prone_timing>72h	0.365551	0.36144	-2.78427	0.00536479	0.180007	0.742347	model 3
Creatine	traj_2	Early enteral nutrition	0.637648	0.183571	-2.4512	0.0142383	0.444965	0.91377	model 3
Creatine	traj_2	Airway suction care	0.883574	0.174666	-0.708665	0.478532	0.627433	1.24428	model 3
Creatine	traj_2	Oral care	1.55672	0.367535	1.20418	0.228518	0.757467	3.19931	model 3
Creatine	traj_2	Gender_female	0.380343	0.207158	-4.6664	3.06527e-06	0.253421	0.570833	model 3
Creatine	traj_2	Age	0.98043	0.00579747	-3.40905	0.000651903	0.969353	0.991634	model 3
Creatine	traj_2	Hypertension	1.58925	0.200869	2.3063	0.0210941	1.07204	2.35599	model 3
Creatine	traj_2	Diabetes	1.17266	0.194013	0.820964	0.411667	0.801732	1.71521	model 3
Creatine	traj_2	Coronary heart disease	2.25104	0.493745	1.64334	0.100313	0.855276	5.92461	model 3
Creatine	traj_2	Chronic kidney disease	15.3515	0.434324	6.28842	3.20703e-10	6.5532	35.9623	model 3
Creatine	traj_2	BMI	1.02623	0.0190545	1.35887	0.174187	0.988612	1.06528	model 3
Creatine	traj_3	(Intercept)	0.019109	2.88351	-1.37249	0.16991	6.71107e-05	5.44109	model 3
Creatine	traj_3	prone_timing≤24h	1.86906e-08	1.76527e-08	-1.00807e+09	0	1.86906e-08	1.86906e-08	model 3
Creatine	traj_3	prone_timing24–48h	1.77979	1.25726	0.458534	0.646569	0.151422	20.9194	model 3
Creatine	traj_3	prone_timing48–72h	2.52981e-06	1.32859e-06	-9.70005e+06	0	2.5298e-06	2.52981e-06	model 3
Creatine	traj_3	prone_timing>72h	2.24523	0.815076	0.992312	0.321045	0.454431	11.0932	model 3
Creatine	traj_3	Early enteral nutrition	0.578913	0.741005	-0.737652	0.460726	0.135478	2.47376	model 3
Creatine	traj_3	Airway suction care	5.76222	0.931832	1.87944	0.0601843	0.927712	35.7904	model 3
Creatine	traj_3	Oral care	0.641503	1.31725	-0.33702	0.736102	0.0485235	8.48098	model 3
Creatine	traj_3	Gender_female	0.40419	0.868264	-1.04331	0.296804	0.0737086	2.21642	model 3
Creatine	traj_3	Age	0.982713	0.0225083	-0.774751	0.438487	0.940302	1.02704	model 3
Creatine	traj_3	Hypertension	2.18666	0.829846	0.942795	0.345786	0.429947	11.1211	model 3
Creatine	traj_3	Diabetes	2.94269	0.758138	1.42365	0.154547	0.665912	13.0039	model 3
Creatine	traj_3	Coronary heart disease	1.55761e-05	7.02688e-07	-1.57535e+07	0	1.55761e-05	1.55762e-05	model 3
Creatine	traj_3	Chronic kidney disease	15.925	0.983685	2.81379	0.00489606	2.31614	109.495	model 3
Creatine	traj_3	BMI	0.97406	0.0890596	-0.295106	0.767913	0.818047	1.15983	model 3

## Sheet: S7 Table
S7 Tbale Association of trajectory classes with mortality
indicator	term	OR	std.error	statistic	p.value	conf.low	conf.high	outcome
SPO2	(Intercept)	0.137511	0.843468	-2.35225	0.0186601	0.0258793	0.706634	28 death
SPO2	class_traj_2	2.87632	0.331496	3.1871	0.00143707	1.45691	5.39167	28 death
SPO2	class_traj_3	1.9102	0.306203	2.11366	0.0345439	1.01884	3.40813	28 death
SPO2	gender_female	1.25998	0.219186	1.05435	0.291724	0.814336	1.92714	28 death
SPO2	age	1.02358	0.00697156	3.34271	0.000829646	1.00985	1.03788	28 death
SPO2	hypertension	0.863896	0.249292	-0.586875	0.557288	0.525451	1.39938	28 death
SPO2	diabetes	0.983807	0.249883	-0.0653319	0.94791	0.594331	1.58813	28 death
SPO2	coronary heart disease	1.24393	0.577103	0.378226	0.705262	0.34568	3.50874	28 death
SPO2	chronic kidney disease	1.15228	0.489565	0.289526	0.772179	0.403575	2.82996	28 death
SPO2	BMI	0.93136	0.028152	-2.52592	0.0115396	0.880487	0.983069	28 death
SPO2	(Intercept)	0.0626622	0.654457	-4.23251	2.31093e-05	0.0172016	0.223876	all death
SPO2	class_traj_2	2.299	0.277209	3.00306	0.00267277	1.31961	3.92893	all death
SPO2	class_traj_3	1.25785	0.253095	0.906404	0.364722	0.755257	2.0437	all death
SPO2	gender_female	0.714885	0.174473	-1.9237	0.0543924	0.505202	1.00206	all death
SPO2	age	1.04129	0.00553488	7.31008	2.66978e-13	1.03023	1.05285	all death
SPO2	hypertension	0.862733	0.182052	-0.811035	0.417345	0.601845	1.22948	all death
SPO2	diabetes	1.02242	0.182998	0.121156	0.903568	0.711106	1.45844	all death
SPO2	coronary heart disease	2.19482	0.434415	1.80956	0.0703642	0.928016	5.18808	all death
SPO2	chronic kidney disease	1.03479	0.39527	0.0865176	0.931055	0.459219	2.18856	all death
SPO2	BMI	0.969867	0.0205945	-1.48563	0.137376	0.93089	1.00907	all death
CRP	(Intercept)	0.151944	1.12598	-1.67342	0.0942441	0.0161862	1.33952	28 death
CRP	class_traj_2	1.09878	0.434781	0.216666	0.828468	0.496336	2.79404	28 death
CRP	class_traj_3	2.63753	0.523755	1.85171	0.0640671	0.964067	7.71962	28 death
CRP	gender_female	1.52257	0.274406	1.53203	0.125515	0.880642	2.59305	28 death
CRP	age	1.01937	0.0090794	2.11291	0.0346086	1.00165	1.03803	28 death
CRP	hypertension	1.15409	0.314988	0.454987	0.649118	0.615998	2.12647	28 death
CRP	diabetes	0.865096	0.322768	-0.448975	0.65345	0.44731	1.59665	28 death
CRP	coronary heart disease	1.38496	0.70547	0.461642	0.644338	0.287726	4.96646	28 death
CRP	chronic kidney disease	1.00201	0.679137	0.00295735	0.99764	0.2165	3.36394	28 death
CRP	BMI	0.929497	0.035345	-2.06852	0.0385915	0.865859	0.994053	28 death
CRP	(Intercept)	0.0726587	0.841186	-3.11701	0.00182698	0.0138255	0.374097	all death
CRP	class_traj_2	0.690995	0.294356	-1.2557	0.209224	0.392586	1.25066	all death
CRP	class_traj_3	2.05953	0.392109	1.84254	0.0653957	0.95897	4.48184	all death
CRP	gender_female	0.795152	0.216762	-1.05748	0.290292	0.515732	1.20841	all death
CRP	age	1.03606	0.00697197	5.08146	3.7455e-07	1.02225	1.05062	all death
CRP	hypertension	0.976614	0.227767	-0.103896	0.917252	0.621854	1.52056	all death
CRP	diabetes	1.14907	0.224533	0.618844	0.536019	0.735369	1.77621	all death
CRP	coronary heart disease	1.59174	0.560143	0.829836	0.406632	0.514243	4.79208	all death
CRP	chronic kidney disease	0.761797	0.552298	-0.492623	0.622279	0.233108	2.11213	all death
CRP	BMI	0.984458	0.0247155	-0.63378	0.526224	0.936785	1.03183	all death
lactate	(Intercept)	0.28313	0.871873	-1.44728	0.147817	0.0502945	1.53828	28 death
lactate	class_traj_2	0.38721	0.332351	-2.85478	0.00430669	0.206489	0.766346	28 death
lactate	class_traj_3	0.881765	0.380715	-0.330508	0.741016	0.422422	1.89592	28 death
lactate	gender_female	1.21156	0.219607	0.873883	0.382182	0.782253	1.85424	28 death
lactate	age	1.02108	0.00690795	3.01948	0.00253207	1.0075	1.0352	28 death
lactate	hypertension	0.898213	0.248233	-0.432447	0.665417	0.54766	1.45258	28 death
lactate	diabetes	0.932389	0.249331	-0.280774	0.778884	0.563678	1.50289	28 death
lactate	coronary heart disease	1.27158	0.584477	0.411072	0.68102	0.349209	3.64364	28 death
lactate	chronic kidney disease	1.27558	0.487114	0.499686	0.617296	0.449121	3.12204	28 death
lactate	BMI	0.944028	0.0277884	-2.07277	0.0381934	0.892989	0.995555	28 death
lactate	(Intercept)	0.15173	0.684787	-2.75363	0.00589377	0.0392653	0.576008	all death
lactate	class_traj_2	0.340387	0.27768	-3.88099	0.000104034	0.197944	0.590175	all death
lactate	class_traj_3	0.635996	0.323847	-1.39746	0.162276	0.336891	1.20275	all death
lactate	gender_female	0.685356	0.176112	-2.14532	0.0319274	0.482653	0.963522	all death
lactate	age	1.03942	0.0055	7.02933	2.07526e-12	1.02845	1.05088	all death
lactate	hypertension	0.888978	0.182754	-0.643944	0.519612	0.619361	1.26876	all death
lactate	diabetes	0.991954	0.183646	-0.043992	0.964911	0.688984	1.41666	all death
lactate	coronary heart disease	2.34601	0.443222	1.9239	0.054367	0.974715	5.63664	all death
lactate	chronic kidney disease	1.07705	0.398317	0.186337	0.85218	0.475291	2.29164	all death
lactate	BMI	0.97841	0.0204372	-1.068	0.28552	0.939384	1.01765	all death
creatine	(Intercept)	0.141185	0.928493	-2.10845	0.0349919	0.0224832	0.855981	28 death
creatine	class_traj_2	0.712227	0.278751	-1.21743	0.223442	0.417402	1.25059	28 death
creatine	class_traj_3	0.793562	0.786369	-0.294039	0.768728	0.119883	3.06328	28 death
creatine	gender_female	1.4614	0.23431	1.61921	0.105403	0.917395	2.30447	28 death
creatine	age	1.02885	0.00757226	3.75553	0.000172975	1.0139	1.04451	28 death
creatine	hypertension	0.814098	0.26984	-0.762208	0.445936	0.47489	1.37137	28 death
creatine	diabetes	0.909626	0.266849	-0.354963	0.722617	0.530389	1.51552	28 death
creatine	coronary heart disease	1.25131	0.578226	0.387726	0.698219	0.347791	3.55085	28 death
creatine	chronic kidney disease	0.974184	0.548972	-0.0476435	0.962	0.298984	2.66721	28 death
creatine	BMI	0.934776	0.0299731	-2.25031	0.0244293	0.880443	0.989968	28 death
creatine	(Intercept)	0.0699836	0.713555	-3.72711	0.00019369	0.017145	0.281016	all death
creatine	class_traj_2	0.775723	0.209201	-1.21395	0.224767	0.51686	1.17546	all death
creatine	class_traj_3	1.31882	0.532282	0.51991	0.603126	0.433278	3.60327	all death
creatine	gender_female	0.842972	0.186211	-0.917354	0.358957	0.582137	1.20925	all death
creatine	age	1.04022	0.00594236	6.63566	3.23044e-11	1.02837	1.05263	all death
creatine	hypertension	0.8842	0.196581	-0.626062	0.531274	0.599178	1.29596	all death
creatine	diabetes	1.00433	0.19404	0.0222503	0.982248	0.683083	1.46315	all death
creatine	coronary heart disease	2.07264	0.445033	1.63769	0.101487	0.854103	4.98314	all death
creatine	chronic kidney disease	0.813651	0.435391	-0.473651	0.635749	0.33062	1.84974	all death
creatine	BMI	0.975704	0.021837	-1.12633	0.260026	0.934107	1.01743	all death
